# Supplementary material for: Quantitative and qualitative evaluation of the hippocampal cytoarchitecture in adult cats with regard to the pathological diagnosis of hippocampal sclerosis
Source: PLoS One. 2022 May 13;17(5):e0268010. doi: 10.1371/journal.pone.0268010 (PMC9106214; doi:10.1371/journal.pone.0268010)
Supplement: S1 File — For each evaluated area two measurements were performed in order to reduce any bias. The quantification of the ND was not possible in cats 5, 6 and 9 due to deficient of absent NeuN staining. (XLSX) [file pone.0268010.s001.xlsx]

## Sheet: Tabelle1
	CA1
	Tail.1			Tail.2			Body.1			Body.2			Head.1			Head.2
	Cell number	Surface (µm2)	cell/mm2	cell number	Surface (µm2)	cell/mm2	cell number	Surface (µm2)	cell/mm2	cell number	Surface (µm2)	cell/mm2	cell number	Surface (µm2)	cell/mm2	cell number	Surface (µm2)	cell/mm2
1.	18	67671.3	265.992	45	102860	437.488	36	87966.7	409.246	20	89151.5	224.337	32	75504.6	423.815	28	75504.6	370.838
2.	42	82438.2	509.472	40	94459.5	423.462	25	58314.6	428.709	23	55081.4	417.563	33	80794.6	408.443	29	83615.7	346.825
3.	22	60591.7	363.086	24	60591.7	396.094	16	72149.8	221.761	17	70424.6	241.393	37	114804	322.289	30	126456	237.236
4.	15	32785.6	457.517	22	50466.3	435.935	47	101048	465.125	29	69194.6	419.107	24	104785	229.039	41	163853	250.224
7.	18	29309.6	614.133	25	61305.8	407.792	25	57794.9	432.564	26	57794.9	449.867	23	52107.9	441.392	27	53415.6	505.47
8.	23	50136.6	458.747	23	54933.9	418.685	24	60130.2	399.134	27	70267.6	384.245	32	59831.9	534.832	32	60887.4	525.56
10.	21	68481.9	306.651	14	40736.3	343.674	27	57880.8	466.476	28	43838.6	638.707	23	42933.3	535.714	23	47164.4	487.656
11.	20	45048.3	443.968	38	99914.5	380.325	26	62605.4	415.299	33	60742.6	543.276	40	87251.8	458.444	37	75001.1	493.326
12.	21	3555.18	412.579	36	112764	319.25	29	55624.4	521.353	30	55511.4	540.429	50	87223.5	573.24	55	87223.5	630.564
13.	25	66907.1	373.653	46	92566.6	496.939	21	52243.1	401.967	31	62365.6	497.069	60	138666	432.695	26	57323.1	453.569
14.	24	77650.8	309.076	20	77650.8	257.563	25	43486.4	574.892	20	50838.4	393.403	16	30381.4	526.638	16	29916.2	534.827
15.	21	56256.2	373.292	28	85805.2	326.321	26	64496.1	403.125	19	56684.7	335.187	22	61835.4	355.783	30	72306.7	414.899
16.	37	99649	371.303	41	101997	401.974	35	90846.9	385.263	24	67671.1	354.656	28	69448	403.179	28	60346.4	463.988
17.	39	51872.1	751.849	29	60299	480.936	27	60988.6	442.706	31	64894.9	477.696	20	43693.1	457.074	37	60399.3	612.59
	CA2
	Tail.1			Tail.2			Body.1			Body.2			Head.1			Head.2
	cell number	Surface (µm2)	cell/mm2	cell number	Surface (µm2)	cell/mm2	cell number	Surface (µm2)	cell/mm2	cell number	Surface (µm2)	cell/mm2	cell number	Surface (µm2)	cell/mm2	cell number	Surface (µm2)	cell/mm2
1.	13	46621.5	278.841	12	42318.6	283.564	9	49211.1	182.887	12	50280.9	238.659	19	50645.4	375.157	18	59549.8	302.268
2.	15	33324.5	450.119	23	30878.4	744.856	27	56423.2	478.527	25	62261.9	401.53	23	44514.3	516.69	18	41139.7	437.534
3.	10	26287.8	380.404	9	28560.4	315.121	11	44324.1	248.172	11	40020.8	274.857	9	43012.3	209.243	8	35852.4	223.137
4.	12	18324.5	654.862	11	17622	624.218	14	47526	294.576	26	51090.8	508.898	30	87474.8	342.956	30	81095.6	369.934
7.	9	20796.2	432.772	8	14630.3	546.812	12	56504.3	212.373	26	44021.2	590.624	14	25316.5	553	15	21645.4	692.989
8.	20	30770.1	649.982	16	20293.2	788.442	17	47592.4	357.2	15	31761.1	472.277	18	36521.1	492.865	15	23972.3	625.722
10.	9	10847.6	829.68	7	11728.4	596.841	14	27624.1	506.803	20	34493.5	579.819	17	28660	593.161	16	27209.5	588.029
11.	11	28084.3	391.678	16	22300.8	717.462	18	35300.5	509.908	15	35910.9	417.701	17	20210.1	841.163	18	28146.4	639.512
12.	7	14990.6	466.961	11	18863.6	583.133	18	55624.4	323.599	14	44519.9	314.466	26	81580.6	318.703	26	88671.2	293.218
13.	24	47440.5	505.897	15	31437.6	477.136	18	34347.2	524.059	15	31419.9	477.404	19	29895	635.559	19	29895	635.559
14.	15	40895.9	366.785	24	51478.2	466.216	19	36469.6	520.982	16	37994.9	421.109	6	24650	243.407	8	22612.2	353.791
15.	12	22626.7	530.346	15	27743.4	540.668	13	38482.5	337.816	11	32581.7	337.613	12	41349.5	290.209	16	37935	421.774
16.	22	48565.6	452.995	18	54797.2	328.484	17	56868.1	298.937	10	52128.2	191.835	13	41749.7	311.379	19	36075.2	526.677
17.	16	17952.9	891.219	16	22531.1	710.131	25	50041	499.591	35	55632.8	629.126	17	27939.8	608.45	17	24786.3	685.862
	CA2-3
	Tail.1			Tail.2			Body.1			Body.2			Head.1			Head.2
	cell number	Surface (µm2)	cell/mm2	cell number	Surface (µm2)	cell/mm2	cell number	Surface (µm2)	cell/mm2	cell number	Surface (µm2)	cell/mm2	cell number	Surface (µm2)	cell/mm2	cell number	Surface (µm2)	cell/mm2
1.	17	27854.3	610.318	18	69173.1	260.217	22	118117	186.256	22	75937	289.714	24	58920	407.332	24	75504.6	317.861
2.	21	55374.9	379.233	23	33567.9	685.177	25	65988.6	378.853	19	58314.6	325.819	27	108528	248.783	23	86973.5	264.448
3.	82	146856	558.37	19	57284.3	331.679	19	52311.7	363.208	12	28613.8	419.378	18	70455.5	255.48	13	37176.4	349.685
4.	15	22241.6	674.411	10	28655.4	348.975	24	73089.9	328.363	30	69600.1	431.034	47	118807	395.601	38	104785	362.646
7.	47	52411.5	896.75	14	33199	421.699	40	112889	354.329	21	79802.1	263.151	18	61282.9	293.72	18	52466.2	343.078
8.	57	70199.4	811.973	31	44416.9	697.932	22	54114.1	406.549	19	50019.3	379.854	26	83218.8	312.429	25	89579.9	279.08
10.	6	18274.1	328.334	17	38860.4	437.463	37	157887	234.345	27	44128.1	611.855	39	83126.7	469.163	22	47784	460.405
11.	23	38147	602.931	14	29730.6	470.896	18	44328.2	406.062	21	53000.1	396.225	34	52375.7	649.156	26	82346	315.741
12.	34	90436.7	375.954	15	15836.2	947.197	20	45400.3	440.526	16	90643.9	176.515	19	73374.3	258.946	22	91382.4	240.746
13.	20	39048.6	512.182	24	55580.2	431.808	23	86946.1	264.532	16	27401.6	583.907	49	149305	328.188	21	36685.2	572.438
14.	15	58033.9	258.47	18	47236.7	381.06	18	47653.2	377.729	14	31420.3	445.571	17	75335.7	225.657	11	31429.3	349.992
15.	15	36093.3	415.589	10	47431.7	210.829	7	46750.8	149.73	8	34399.1	232.564	19	59826.2	317.586	31	110354	280.914
16.	24	62920.3	381.435	18	48439.9	371.595	23	96420.5	238.539	11	52439.6	209.765	21	69448	302.384	17	50168.6	338.858
17.	60	82050.8	731.254	18	27594	652.316	32	65899.4	485.589	30	65296	459.446	40	94946.8	421.289	34	82139	413.933
	CA3
	Tail.1			Tail.2			Body.1			Body.2			Head.1			Head.2
	cell number	Surface (µm2)	cell/mm2	cell number	Surface (µm2)	cell/mm2	cell number	Surface (µm2)	cell/mm2	cell number	Surface (µm2)	cell/mm2	cell number	Surface (µm2)	cell/mm2	cell number	Surface (µm2)	cell/mm2
1.	17	44956	378.147	14	45487.7	307.775	17	69497.4	244.613	14	54499.3	256.884	21	76000.5	276.314	20	80560.1	248.262
2.	29	68204.9	425.189	25	55701.3	448.822	25	80913	308.98	24	79282	302.717	15	61207.4	245.069	26	75031.4	346.522
3.	56	100497	557.233	19	51396.3	369.677	14	68187.6	205.316	14	64979.8	215.451	12	52640.5	227.961	12	52640.5	227.961
4.	11	46354.3	237.302	11	40516.2	271.496	19	53937.8	352.258	24	68022.2	352.826	33	101650	324.645	56	147589	379.433
7.	32	46536.3	687.636	27	69426.7	475.322	30	86963.8	344.971	14	58658	238.672	16	42574.1	375.815	17	41392	410.708
8.	20	23563.8	848.76	44	57587	764.061	17	44670.2	380.567	21	44670.2	470.112	27	80753.8	334.35	19	56534.1	336.08
10.	13	28741.8	452.303	7	16631.3	420.894	21	66909.2	313.858	22	71428.1	308.002	25	55565.7	449.918	31	60547.8	511.992
11.	28	51350.1	545.276	19	30976	613.378	19	50266.9	377.983	19	53849.2	352.837	34	67338	504.916	23	82581	278.515
12.	24	62101.5	386.464	23	63785.6	360.583	32	153494	208.477	17	99243	171.297	25	67811.1	368.671	23	93011.6	247.281
13.	33	82358.1	400.689	24	73602.7	326.075	23	48023.6	478.931	22	81720	269.212	38	149305	254.513	85	254152	334.445
14.	19	76777.8	247.467	10	58033.9	172.313	16	63630.3	251.452	10	44711	223.658	11	72644.1	151.423	10	75335.7	132.739
15.	13	48578.2	267.61	12	54362.9	220.739	8	40245	198.782	11	38175.9	288.14	37	151136	244.813	12	4309.95	191.113
16.	20	50559.5	395.574	20	50559.5	395.574	14	52616.8	266.075	12	42884.6	279.82	17	60026.1	283.21	12	60026.1	199.913
17.	63	82050.8	767.817	84	110793	758.169	22	54042.2	407.089	39	73036.9	533.976	100	191246	522.887	39	91871.1	424.508
	CA4
	Tail.1			Tail.2			Body.1			Body.2			Head.1			Head.2
	cell number	Surface (µm2)	cell/mm2	cell number	Surface (µm2)	cell/mm2	cell number	Surface (µm2)	cell/mm2	cell number	Surface (µm2)	cell/mm2	cell number	Surface (µm2)	cell/mm2	cell number	Surface (µm2)	cell/mm2
1.	4	68711.1	58.215	2	153033	13.069	2	59248.7	33.756	3	64098.8	46.803	8	58920	135.777	9	58920	152.749
2.	6	80517.7	74.518	4	80517.7	49.679	5	136975	36.503	10	136975	73.006	5	59235.4	84.409	8	107622	74.335
3.	9	151320	59.477	9	151320	59.477	5	130618	38.28	5	112052	44.622	13	175193	74.204	9	175193	51.372
4.	4	151673	26.373	4	91218.4	43.851	10	154179	64.86	9	136915	65.734	4	71042	56.305	9	149522	60.192
7.	8	143310	55.823	8	126303	63.34	6	180189	33.298	6	180189	33.298	6	120778	49.678	8	120778	66.237
8.	15	154763	96.923	3	102961	29.137	9	94823.2	94.913	3	88356.3	33.953	11	110507	99.541	15	271270	55.296
10.	8	177923	44.963	7	103639	67.542	3	93662.3	32.03	9	128594	69.988	8	96153.9	83.2	7	77026.7	90.878
11.	7	290398	24.105	11	290398	37.879	9	199925	45.017	15	176250	85.106	8	207314	38.589	23	320949	71.662
12.	6	209119	28.692	11	154771	71.073	23	463360	49.637	20	248755	80.4	63	559427	112.615	34	386431	87.985
13.	24	266103	90.191	20	315990	63.293	21	194692	107.863	22	355439	61.895	24	210005	114.283	20	210005	95.236
14.	10	177043	56.483	4	119715	33.413	8	285518	28.019	5	158476	31.551	9	208099	43.249	10	214417	46.638
15.	1	200965	4.976	1	105592	9.47	3	251375	11.934	4	245242	16.31	8	292214	27.377	5	286819	17.433
16.	1	148655	6.727	13	188645	68.913	21	236526	88.785	10	236526	42.279	23	357309	64.37	14	215660	64.917
17.	16	173176	92.391	6	148969	40.277	11	161649	68.049	15	308339	48.648	18	306273	58.771	17	159111	106.844
	GCL (DG)
	Tail.1			Tail.2			Body.1			Body.2			Head.1			Head.2
	cell number	Surface (µm2)	cell/mm2	cell number	Surface (µm2)	cell/mm2	cell number	Surface (µm2)	cell/mm2	cell number	Surface (µm2)	cell/mm2	cell number	Surface (µm2)	cell/mm2	cell number	Surface (µm2)	cell/mm2
1.	75	17395.8	4311.4	39	8099.7	4814.99	46	16834.9	4814.99	45	12439.8	2732.42	40	15004.3	2665.9	29	13702.5	2116.41
2.	66	13357.6	4940.99	56	9592.36	5837.98	61	14026.2	4349.01	40	10111.2	3956.03	40	12092.1	3307.95	39	12059.5	3233.97
3.	221	56956.8	3880.14	72	12896.3	5583.01	58	15239.9	3805.8	45	9509.64	4732.04	38	13015.3	2919.63	49	19713.3	2485.64
4.	57	9154.81	6226.24	60	9154.81	6553.94	47	10313.6	4557.07	36	6666.63	5400.03	52	16179.8	3213.88	54	13782.2	3918.09
7.	80	22242.7	3596.68	45	17921.7	2510.93	36	9357.26	3847.28	56	16631.2	3367.16	28	8260.88	3389.47	49	18908.7	2591.4
8.	235	41866	5613.15	222	30415	7299.03	71	16304.8	4354.55	66	16496.6	4000.83	52	12507.9	4157.36	81	22470.7	3604.69
10.	146	35718.6	4087.51	60	14483.9	4142.53	38	12522.8	3034.47	35	12741.5	2746.93	38	13704.8	2772.74	48	14395.3	3334.41
11.	133	29636.8	4487.67	106	20572.2	5152.6	99	23394	4231.85	54	10820.9	4990.34	54	13607.2	3968.5	39	13482.4	2892.66
12.	162	38024.1	4260.45	100	26503	3773.16	50	23286.8	2147.14	43	12095	3555.18	61	26619.9	2291.52	156	42275.3	3690.1
13.	58	16787.2	3455.01	61	17192	3548.16	47	11847.2	3967.17	51	23153.5	2202.69	34	9548.27	3560.86	73	28814.2	2533.48
14.	120	28833.4	4161.84	93	20183.9	4607.63	65	15515	4189.5	42	10408.4	4035.2	49	12673.6	3866.32	41	12721.5	3222.88
15.	123	31360.9	3922.08	83	19257.7	4309.95	91	18650.4	4879.26	65	19702.9	3299	122	28441.9	4289.45	45	13744.2	3274.11
16.	117	28366.6	4124.57	48	12683	3784.59	78	22869.8	3410.61	73	23571.3	3096.99	64	15312.1	4179.69	45	13925.5	3231.49
17.	141	27734.7	5083.88	166	33534	4950.21	121	27801.3	4352.32	67	17728	3779.32	79	18541.6	4260.69	127	28035.9	4529.91
