# Supplementary material for: Quantitative and qualitative evaluation of the hippocampal cytoarchitecture in adult cats with regard to the pathological diagnosis of hippocampal sclerosis
Source: PLoS One. 2022 May 13;17(5):e0268010. doi: 10.1371/journal.pone.0268010 (PMC9106214; doi:10.1371/journal.pone.0268010)
Supplement: S2 File — For each evaluated area two measurements were performed in order to reduce any bias. (XLSX) [file pone.0268010.s002.xlsx]

## Sheet: Tabelle1
	CA1
	Tail.1			Tail.2			Body.1			Body.2			Head.1			Head.2
	Cell number	Surface (µm2)	cell/mm2	cell number	Surface (µm2)	cell/mm2	cell number	Surface (µm2)	cell/mm2	cell number	Surface (µm2)	cell/mm2	cell number	Surface (µm2)	cell/mm2	cell number	Surface (µm2)	cell/mm2
1.	27	255679	105.601	25	214861	116.354	4	118432	33.775	15	138238	108.508	19	126752	149.899	14	126752	110.452
2.	30	195324	153.591	18	90169.6	199.624	15	73292.3	204.66	11	112310	97.943	45	168044	267.787	24	76041	315.619
3.	19	88339.1	215.08	37	255331	144.91	18	68874.1	261.346	22	102003	215.68	69	225726	305.68	38	110558	343.711
4.	10	92741.1	107.827	17	101454	167.564	16	119109	134.33	14	59056.3	237.062	34	172377	197.242	17	89817.3	189.273
5.	23	121928	188.637	31	229244	135.227	14	114003	122.804	12	56893.7	210.92	12	47411.8	253.101	8	47411.8	168.734
6.	23	324423	70.895	21	225329	93.197	25	129780	192.633	20	127829	156.459	16	73821.2	216.74	11	77002.8	142.852
7.	26	188833	137.688	18	166262	108.263	27	151091	178.7	18	92346.2	194.919	19	76510.8	248.331	10	51519.3	194.102
8.	18	162862	110.523	43	207912	206.818	30	152307	196.971	19	148367	128.061	13	112192	115.873	10	50533.2	197.89
9.	15	144742	103.633	8	174194	45.926	6	98200.1	61.1	7	92988.6	75.278	11	108926	100.986	9	93891.8	95.855
10.	3	69303.3	43.288	6	69303.3	86.576	9	56513.3	159.255	19	68921.8	275.675	16	61924.2	258.381	19	55895.1	339.923
11.	10	68378.7	146.244	22	122918	178.981	17	56912.1	298.706	19	70691.9	268.772	20	73803.8	270.988	16	73075.9	218.95
12.	29	185518	156.319	20	105000	190.475	11	75243.1	146.193	14	77725.4	180.121	18	102930	174.876	12	134623	89.138
13.	12	69960.4	171.526	19	80827.8	235.068	5	63634.5	78.574	6	63634.5	94.289	16	81244.4	196.937	23	86064.1	267.243
14.	21	142089	147.795	18	112162	160.482	3	50981.4	58.845	11	60211.7	182.689	11	79284	138.742	9	79284	113.516
15.	23	199454	115.315	18	223995	80.359	8	85561.9	93.5	13	90711.7	143.311	23	103752	221.681	20	129832	154.045
16.	19	144627	131.372	17	91713.2	185.36	19	96066.6	197.78	24	146543	163.774	24	86449.4	277.619	25	90054.1	277.611
17.	26	143292	181.447	29	112877	256.918	29	115794	250.446	25	94552.2	264.404	25	88379.4	282.872	14	47503.4	294.716
	CA2-3
	Tail.1			Tail.2			Body.1			Body.2			Head.1			Head.2
	cell number	Surface (µm2)	cell/mm2	cell number	Surface (µm2)	cell/mm2	cell number	Surface (µm2)	cell/mm2	cell number	Surface (µm2)	cell/mm2	cell number	Surface (µm2)	cell/mm2	cell number	Surface (µm2)	cell/mm2
1.	6	69518	86.309	22	102026	215.63	3	91990.3	32.612	11	189725	57.978	15	113012	132.729	12	182173	65.871
2.	60	169203	354.604	36	160382	224.464	27	72212.6	373.896	26	139742	186.058	30	147825	202.943	34	173156	196.355
3.	84	278885	301.2	38	133046	285.616	17	134072	126.798	15	63086	237.771	20	104696	191.03	63	501540	125.613
4.	14	85031.4	164.645	6	55924.4	107.288	13	100768	129.01	12	120259	99.785	12	126768	94.661	21	216014	97.216
5.	32	117643	272.01	30	145333	206.423	19	122401	155.228	18	162215	110.964	23	128974	178.33	19	110895	171.334
6.	13	174693	74.416	24	141885	169.151	26	263859	98.537	17	169002	100.59	15	186369	80.485	19	124986	152.017
7.	4	92624.9	43.185	3	20307.2	147.731	28	169918	164.785	32	161550	198.081	16	126376	126.606	10	58816.7	170.02
8.	24	160958	149.107	9	36512.1	246.494	21	123084	170.615	10	43118.1	231.921	20	140671	142.176	13	134540	96.626
9.	24	103585	231.695	14	80862	173.134	6	41900.3	143.197	4	87164.2	45.89	15	130057	115.334	11	87105.9	126.283
10.	4	53269.1	75.09	4	39504.2	101.255	14	82047.6	170.633	19	103896	182.876	9	96041.9	93.709	15	71820.4	208.854
11.	14	46873.6	298.676	9	55085	163.384	12	64624.8	185.687	23	98191.1	234.237	15	95565.9	156.96	27	70446.2	383.271
12.	36	110836	324.806	15	59850.4	250.625	17	86868.2	195.699	12	86868.2	195.699	13	97682.9	133.084	19	126800	149.842
13.	9	78806.5	114.204	9	78806.5	114.204	4	72241.8	55.37	12	74901.8	160.21	23	162452	141.581	14	100265	139.63
14.	14	103829	134.837	10	105514	94.774	23	101902	225.707	17	76601.4	221.928	28	156328	179.11	32	140140	228.343
15.	11	95094.7	115.674	10	83994.7	119.055	9	90565.5	99.376	11	69100.5	159.188	7	94163.9	74.338	10	94163.9	106.198
16.	11	78605.8	139.939	22	102657	214.306	12	46057.3	260.545	16	66735.3	239.753	25	90054.1	277.611	21	64442	325.874
17.	21	66066.1	317.863	11	84770.3	129.762	26	107148	242.655	13	66303.4	196.068	20	105102	190.291	26	131103	198.318
	CA3
	Tail.1			Tail.2			Body.1			Body.2			Head.1			Head.2
	cell number	Surface (µm2)	cell/mm2	cell number	Surface (µm2)	cell/mm2	cell number	Surface (µm2)	cell/mm2	cell number	Surface (µm2)	cell/mm2	cell number	Surface (µm2)	cell/mm2	cell number	Surface (µm2)	cell/mm2
1.	7	38197.7	183.257	9	40666.3	221.313	10	70313.9	142.219	8	97424.8	82.115	12	57327.3	209.324	12	75780.3	158.352
2.	13	43565.3	298.403	6	23975.5	250.256	21	76132.2	275.836	27	70226.6	384.47	26	89174.9	291.562	21	80443.9	261.051
3.	10	43403.6	230.396	10	43403.6	230.396	20	96303.8	207.676	14	91812.8	152.484	16	76440.8	209.312	26	198359	131.076
4.	6	31973	187.658	6	31973	187.658	16	58601.9	273.029	13	88119.2	147.527	20	94494.8	211.652	21	165463	126.916
5.	12	30914	388.173	9	26920.9	334.313	10	75046.4	133.251	19	101853	186.544	13	56179.7	231.4	12	68449.1	175.313
6.	10	66853.5	149.581	6	47164.3	127.215	12	65725.6	182.577	20	76315.6	262.07	16	128064	124.938	13	127099	102.283
7.	8	54003.2	148.139	15	54003.2	277.761	23	99896.6	230.238	21	72061.2	291.419	16	75736.2	211.26	17	59762.8	284.458
8.	6	35275.9	170.088	12	38861.5	308.788	14	88914.7	157.454	11	45867.8	239.82	10	63125.5	158.415	9	65548.7	137.302
9.	7	29434.3	237.818	11	39526.3	278.295	10	37768.4	264.772	12	51532.2	232.864	9	35568.3	253.034	7	46661.6	150.016
10.	5	43695.1	114.429	4	27878.2	143.481	19	87111.2	218.112	15	51254.2	292.659	11	56745.5	193.848	12	56745.5	211.471
11.	12	49227.1	243.768	11	29202.2	376.684	13	53708.5	242.047	25	92268.9	270.947	17	76219.6	223.03	16	63349.3	252.568
12.	10	53950.2	185.356	21	68144.7	308.168	29	88202.4	328.789	15	87872	170.703	14	72903.5	192.035	12	83821.4	143.162
13.	15	47534.4	315.561	5	30444.5	164.233	14	79485.6	176.133	9	63375	142.012	15	99154.8	151.279	23	113702	202.283
14.	7	42119.7	166.193	10	50286.7	198.86	12	73799.3	162.603	17	73799.3	230.355	24	102706	233.677	11	87347.7	125.933
15.	8	71883.4	111.291	9	73038.7	123.222	12	51945.3	231.012	13	111122	116.988	25	120925	206.739	11	81844.4	134.401
16.	11	45131	243.735	13	44104.1	294.757	14	50568.5	276.852	14	37419.6	374.136	22	52833.6	416.402	21	54984.6	381.925
17.	13	33941.7	383.01	11	33941.7	324.086	14	57062.2	245.346	18	57536.8	312.843	33	100695	327.722	21	94181.2	222.974
	CA4
	Tail.1			Tail.2			Body.1			Body.2			Head.1			Head.2
	cell number	Surface (µm2)	cell/mm2	cell number	Surface (µm2)	cell/mm2	cell number	Surface (µm2)	cell/mm2	cell number	Surface (µm2)	cell/mm2	cell number	Surface (µm2)	cell/mm2	cell number	Surface (µm2)	cell/mm2
1.	50	184771	270.605	31	102640	302.026	51	185545	274.866	38	147649	257.367	58	319604	181.475	34	111273	305.553
2.	85	224092	379.309	48	172824	277.739	73	210354	347.035	33	110154	299.579	141	421561	334.471	63	174176	361.704
3.	92	274420	335.252	87	216839	401.22	99	270126	366.495	65	199361	326.042	101	334039	302.36	76	246942	307.764
4.	19	216471	87.771	15	92131.2	162.811	65	362331	179.394	74	280993	263.352	51	401099	127.151	73	401099	182
5.	124	395448	313.569	110	291239	377.696	58	199658	290.496	91	298281	305.081	75	274391	273.333	57	209837	271.64
6.	37	193215	191.497	38	176033	215.869	50	263859	189.495	51	263859	193.285	65	323400	200.99	25	160817	155.456
7.	91	313037	290.7	57	170505	334.301	97	386540	250.944	75	302010	248.336	76	284258	267.363	70	262718	266.445
8.	49	207852	235.745	15	81550.7	183.935	50	199438	250.704	39	151688	257.107	40	169174	236.443	24	169174	141.866
9.	84	373914	224.651	24	128356	186.981	42	271219	154.857	21	105608	198.849	45	163431	275.346	47	208479	225.442
10.	32	96923.8	330.156	45	185080	243.138	88	303508	289.943	20	68502	291.962	53	135587	390.892	39	111548	349.625
11.	58	217197	267.039	67	288927	231.893	34	114412	297.172	64	233545	274.037	39	152772	255.283	62	246121	251.909
12.	109	353458	308.382	66	211245	312.433	104	272858	381.15	59	233232	252.967	119	394314	301.79	100	394314	253.605
13.	55	233024	236.027	40	98718.3	405.193	53	272384	194.578	34	146418	232.212	79	319305	247.412	85	343868	247.188
14.	48	181433	264.561	25	68837.9	363.172	75	343381	218.416	31	153186	202.368	77	342312	224.941	48	204487	234.733
15.	47	252281	186.3	44	136362	322.671	30	185183	162.002	51	255050	199.961	47	243375	193.118	60	368160	162.973
16.	50	182783	273.549	49	231074	212.053	59	201330	293.051	64	281442	227.401	83	335594	247.323	114	370792	307.45
17.	116	362181	320.282	37	103524	357.407	111	322318	344.381	78	296303	263.244	122	430178	283.604	52	173277	300.098
	GCL (DG)
	Tail.1			Tail.2			Body.1			Body.2			Head.1			Head.2
	cell number	Surface (µm2)	cell/mm2	cell number	Surface (µm2)	cell/mm2	cell number	Surface (µm2)	cell/mm2	cell number	Surface (µm2)	cell/mm2	cell number	Surface (µm2)	cell/mm2	cell number	Surface (µm2)	cell/mm2
1.	5	23739.7	210.618	5	32371.1	154.459	4	27117.8	147.504	4	15221.8	262.781	2	29435.5	67.945	5	40597.2	123.161
2.	19	47503.4	399.971	10	45158	221.445	5	9350.89	534.708	5	14250.5	350.865	9	19429.2	463.22	12	29217.6	410.711
3.	4	93307.3	42.869	3	35906.9	83.549	10	38216	261.67	9	22890	393.185	7	13430.3	521.21	14	35384.1	395.658
4.	2	19510.8	102.508	3	20854.6	143.853	6	34486.7	173.98	10	50520.3	197.94	9	28744.6	313.102	9	21603.4	416.6
5.	7	68863.9	101.65	6	37371.9	160.548	5	22254.2	224.677	2	17102.4	116.943	5	32830.7	152.297	5	19021.4	262.862
6.	5	45239	110.524	5	50481.4	99.046	5	39949.6	125.158	4	17046.5	234.652	3	22097.2	135.763	4	36956.9	108.234
7.	4	17293.2	231.305	5	27411.8	182.403	5	43424.5	115.142	7	20689.3	338.339	4	15486.1	258.297	7	25747.3	271.873
8.	5	28636.1	174.605	2	28636.1	69.842	5	20372.9	245.424	6	17313.7	346.547	8	20737.7	385.77	6	31841.8	188.432
9.	15	30717.5	488.321	6	30717.5	195.328	3	21133.4	141.955	6	27977.1	214.461	10	16763.8	596.525	7	21575.4	324.444
10.	5	38775.4	128.948	4	29319.8	136.427	8	20275.6	394.563	6	11557.3	519.154	8	15913.3	502.724	9	14825.1	607.08
11.	13	52479.6	247.715	12	39373.1	304.777	20	36546.3	547.251	5	17152.4	291.505	6	18592.4	322.712	13	31489.9	412.831
12.	18	57151.8	314.951	17	46285.9	367.282	15	34066	440.321	8	25068	319.132	27	78659.9	343.25	14	61502	227.635
13.	19	41177.9	461.413	17	31080.6	546.964	12	22499.8	533.337	14	31500.1	444.443	9	22184.8	405.682	13	35817.8	362.948
14.	7	27439.8	255.104	12	51747.5	231.895	6	29152.4	205.815	8	26423.6	302.76	7	27114.9	258.16	6	17670.1	339.556
15.	3	39988.6	75.021	10	48779.9	205.003	7	26735.1	261.828	10	37515.9	266.554	5	43183.4	115.785	4	35773.5	111.815
16.	7	46601.6	150.209	9	31580.6	284.985	12	42027.1	285.53	9	49414.5	182.133	16	34129.4	468.804	6	41159.7	145.774
17.	14	45837.4	305.428	11	35538	309.528	11	37873.1	290.444	10	28012.9	356.979	20	53941.4	370.773	23	53089.3	433.232
