# Supplementary material for: Quantitative and qualitative evaluation of the hippocampal cytoarchitecture in adult cats with regard to the pathological diagnosis of hippocampal sclerosis
Source: PLoS One. 2022 May 13;17(5):e0268010. doi: 10.1371/journal.pone.0268010 (PMC9106214; doi:10.1371/journal.pone.0268010)
Supplement: S3 File — For each evaluated area two measurements were performed in order to reduce any bias. The quantification of the ND in the NeuN- stained slides was not possible in cats 5, 6 and 9 due to deficient of absent NeuN staining. (XLSX) [file pone.0268010.s003.xlsx]

## Sheet: Tabelle1
	CA1
	Tail.1		Tail.2		Body.1		Body.2		Head.1		Head.2
	Thickness (NeuN)	Thickness (Nissl)	Thickness (NeuN)	Thickness (Nissl)	Thickness (NeuN)	Thickness (Nissl)	Thickness (NeuN)	Thickness (Nissl)	Thickness (NeuN)	Thickness (Nissl)	Thickness (NeuN)	Thickness (Nissl)
1.	323.114	286.999	341.117	352.812	352.992	250.768	327.38	284.438	314.113	289.928	282.63	321.263
2.	381.14	379.645	371.182	445.504	274.393	220.48	272.601	201.788	255.302	239.566	285.589	214.149
3.	339.586	325.528	331.711	391.892	232.276	251.642	214.173	235.955	277.119	229.65	220.99	238.76
4.	243.705	305.699	217.584	203.761	281.373	231.095	184.441	242.558	389.085	285.107	355.563	325.998
5.	n.m.	452.248	n.m.	330.31	n.m.	215.823	n.m.	257.075	n.m.	260.993	n.m.	293.79
6.	n.m.	378.744	n.m.	330.753	n.m.	266.208	n.m.	324.017	n.m.	204.165	n.m.	215.006
7.	352.369	354.801	252.582	365.014	300.286	279.567	248.103	315.166	186.015	201.449	203.411	232.241
8.	220.369	353.728	210.492	448.943	378.647	304.68	330.28	326.935	181.196	216.24	218.996	208.319
9.	n.m.	317.8	n.m.	391.628	n.m.	277.989	n.m.	304.555	n.m.	284.255	n.m.	264.187
10.	296.346	279.643	281.346	329.402	292.471	242.511	303.724	234.765	241.041	271.68	188.318	188.119
11.	320.263	273.92	352.678	330.48	271.554	286.127	230.076	306.805	262.593	238.309	242.988	251.918
12.	337.571	328.115	380.678	307.352	280.461	250.26	237.376	256.554	196.972	260.744	245.774	269.887
13.	257.779	273.091	320.066	2553154	283.39	291.903	233.435	274.96	295.26	279.587	296.611	289.981
14.	243.689	325.569	212.96	246.751	281.468	234.87	245.738	225.549	268.318	279.616	250.639	243.503
15.	283.376	329.319	247.654	382.163	272.19	316.185	305.705	297.645	285.909	374.255	260.262	314.592
16.	258.402	296.598	305.366	363.947	326.661	249.554	291.742	234.922	239.893	223.521	226.318	253.046
17.	291.768	305.648	256.55	271.775	344.615	273.698	287.805	342.562	258.586	222.137	224.984	240.434
	CA2
	Tail.1		Tail.2		Body.1		Body.2		Head.1		Head.2
	Thickness (NeuN)	Thickness (Nissl)	Thickness (NeuN)	Thickness (Nissl)	Thickness (NeuN)	Thickness (Nissl)	Thickness (NeuN)	Thickness (Nissl)	Thickness (NeuN)	Thickness (Nissl)	Thickness (NeuN)	Thickness (Nissl)
1.	156.497	164.901	291.404	129.1	264.027	196.245	212.224	82.0246	218.61	208.316	195.88	226.589
2.	128.566	128.431	125.166	158.372	136.537	144.689	194.793	162.333	281.356	188.147	267.858	221.668
3.	148.148	99.8788	116.669	106.838	162.244	211.584	154.908	188.131	215.422	130.207	196.651	160.629
4.	61.0733	79.2385	83.5626	76.6901	139.442	114.069	136.097	112.353	248.734	213.776	282.309	205.701
5.	n.m.	115.896	n.m.	95.1203	n.m.	160.838	n.m.	123.915	n.m.	118.854	n.m.	110.674
6.	n.m.	130.334	n.m.	135.021	n.m.	155.226	n.m.	98.7749	n.m.	145.725	n.m.	83.587
7.	70.3826	90.3919	99.577	100.693	111.445	191.052	116.054	168.479	77.7313	118.696	77.4925	150.143
8.	104.007	102.079	92.4291	132.048	126.627	117.079	124.894	166.478	120.828	142.156	149.189	104.663
9.	n.m.	96.8238	n.m.	127.894	n.m.	195.177	n.m.	204.137	n.m.	157.106	n.m.	160.165
10.	77.8099	68.5316	56.238	77.4082	116.412	126.801	154.772	128.101	110.588	68.2378	95.6528	141.913
11.	99.6382	95.3293	116.746	81.3563	160.057	169	133.773	161.409	217.937	168.371	239.603	162.576
12.	153.336	81.87	121.442	77.0949	127.176	147.279	82.3996	139.765	260.259	232.195	222.418	216.554
13.	192.915	113.882	159.01	143.412	172.052	231.727	143.817	184.134	204.47	200.934	214.334	272.257
14.	75.1375	127.452	89.904	137.665	190.275	156.63	114.063	147.753	128.53	160.279	120.298	167.535
15.	101.436	162.015	95.4402	125.056	144.673	124.293	198.363	175.291	136.44	133.034	231.542	141.746
16.	147.026	191.501	173.296	213.268	196.68	180.536	219.718	240.535	169.589	162.887	143.603	101.907
17.	90.2085	93.9781	106.149	122.613	99.7434	108.473	158.196	219.499	157.381	147.158	179.734	168.582
	CA2-3
	Tail.1		Tail.2		Body.1		Body.2		Head.1		Head.2
	Thickness (NeuN)	Thickness (Nissl)	Thickness (NeuN)	Thickness (Nissl)	Thickness (NeuN)	Thickness (Nissl)	Thickness (NeuN)	Thickness (Nissl)	Thickness (NeuN)	Thickness (Nissl)	Thickness (NeuN)	Thickness (Nissl)
1.	205.81	170.085	214.317	177.882	195.378	179.977	241.676	273.024	228.965	296.532	205.199	294.227
2.	143.657	130.008	179.637	182.694	191.645	216.351	230.448	221.688	231.969	178.259	159.622	245.962
3.	108.655	173.08	180.292	154.78	239.651	188.146	163.53	192.877	368.21	217.697	285.061	273.314
4.	68.7464	90.3546	203.119	198.511	136.482	203.094	130.445	167.821	276.296	412.171	328.584	285.372
5.	n.m.	232.552	n.m.	114.752	n.m.	261.708	n.m.	102.958	n.m.	212.69	n.m.	160.328
6.	n.m.	183.209	n.m.	130.876	n.m.	190.551	n.m.	151.661	n.m.	252.622	n.m.	99.0237
7.	97.2376	82.1075	174.93	203.592	172.818	252.534	182.137	185.111	85.1295	219.084	178.163	112.371
8.	165.408	158.328	95.5109	102.298	178.304	177.641	212.379	130.316	88.8378	164.172	263.481	262.077
9.	n.m.	219.776	n.m.	135.303	n.m.	178.138	n.m.	136.131	n.m.	225.148	n.m.	190.828
10.	56.0609	73.1978	221.64	158.733	142.647	164.86	224.523	137.026	245.52	249.935	128.831	126.956
11.	135.25	108.821	111.623	142.722	192.353	236.708	204.487	180.763	257.765	298.483	304.004	193.249
12.	86.7682	209.671	223.545	124.299	220.694	276.907	289.814	129.417	332.352	367.266	239.843	147.346
13.	200.228	181.187	212.425	158.643	118.756	244.174	122.719	194.05	341.233	290.723	204.47	206.716
14.	145.093	147.142	166.935	205.254	166.903	258.078	188.674	183.882	255.337	282.676	204.376	181.466
15.	94.2182	121.18	166.48	254.846	153.271	265.144	166.731	173.047	243.476	152.014	189.065	278.123
16.	151.438	149.279	163.061	200.837	246.353	265.937	276.046	231.149	303.097	157.176	126.274	155.695
17.	132.949	121.023	115.162	155.045	155.671	177.377	121.531	142.679	139.71	178.298	246.025	259.341
	CA3
	Tail.1		Tail.2		Body.1		Body.2		Head.1		Head.2
	Thickness (NeuN)	Thickness (Nissl)	Thickness (NeuN)	Thickness (Nissl)	Thickness (NeuN)	Thickness (Nissl)	Thickness (NeuN)	Thickness (Nissl)	Thickness (NeuN)	Thickness (Nissl)	Thickness (NeuN)	Thickness (Nissl)
1.	189.75	191.415	214.755	209.069	186.47	192.578	232.628	286.467	226.111	277.011	159.633	253.812
2.	195.848	152.266	175.507	193.751	209.194	193.869	199.5	215.703	259.253	169.248	255.224	269.136
3.	172.973	171.615	208.965	159.748	218.15	292.258	153.708	156.086	245.378	269.664	397.875	301.505
4.	197.759	163.961	216.817	178.055	229.731	150.389	170.504	170.469	361.963	237.058	312.934	382.487
5.	n.m.	129.797	n.m.	259.387	n.m.	240.056	n.m.	233.375	n.m.	179.424	n.m.	269.755
6.	n.m.	155.175	n.m.	214.776	n.m.	190.877	n.m.	204.548	n.m.	265.273	n.m.	298.841
7.	202.496	207.382	162.139	204.512	234.457	288.476	196.465	207.953	197.838	187.008	204.271	180.407
8.	196.881	120.458	140.654	118.969	188.902	163.773	153.191	154.495	307.725	248.922	254.641	243.924
9.	n.m.	209.73	n.m.	250.209	n.m.	204.674	n.m.	213.456	n.m.	223.477	n.m.	180.281
10.	193.256	163.505	186.828	214.708	249.539	185.063	223.703	241.38	250.076	243.036	304.927	177.452
11.	154.727	166.007	124.212	135.672	250.335	150.62	177.037	187.251	325.003	213.909	349.564	312.707
12.	168.052	187.148	236.21	330.441	306.454	215.871	241.501	317.293	332.061	281.551	304.725	304.67
13.	190.766	138.497	257.949	200.563	286.527	224.621	234.045	217.987	376.709	308.125	348.693	332.121
14.	238.375	224.838	195.324	159.776	210.574	322.176	198.415	206.34	198.922	264.584	215.485	289.767
15.	156.986	168.224	165.089	234.188	197.948	217.474	288.778	215.517	212.159	364.116	238.584	269.388
16.	264.757	256.687	214.84	227.005	301.41	255.426	216.055	176.131	256.125	220.756	243.3	253.484
17.	197.173	155.891	278.832	154.111	243.955	240.807	242.988	254.192	298.642	247.042	279.742	227.717
	GCL (DG)
	Tail.1		Tail.2		Body.1		Body.2		Head.1		Head.2
	Thickness (NeuN)	Thickness (Nissl)	Thickness (NeuN)	Thickness (Nissl)	Thickness (NeuN)	Thickness (Nissl)	Thickness (NeuN)	Thickness (Nissl)	Thickness (NeuN)	Thickness (Nissl)	Thickness (NeuN)	Thickness (Nissl)
1.	55.7106	67.692	102.659	84.5907	77.8482	88376	73.1712	92.2064	68.2911	89.9685	83.5947	98.4088
2.	86.7197	92.088	75.5999	89.9609	70.611	72.5178	77.5329	79.5707	59.4398	64.2473	73.2502	64.0613
3.	76.938	113.509	90	97.9696	87.5074	109.656	85.4996	92.351	67.3908	99.992	64.9038	85.2748
4.	79.9616	64.2969	73.3025	97.5639	82.7634	80.4234	75.3692	80.6755	72.261	94.0514	73.4819	61.8117
5.	n.m.	110.577	n.m.	129.456	n.m.	81.8007	n.m.	94.5382	n.m.	75.7885	n.m.	95.5007
6.	n.m.	116.63	n.m.	139.244	n.m.	83.5584	n.m.	99.5137	n.m.	91.6118	n.m.	75.1741
7.	97.3557	107.748	79.9488	80.6478	83.2181	85.9907	81.3861	111.879	84.5035	68.3275	77.5731	83.971
8.	72.7619	80.7897	67.7088	79.5874	72.1311	93.1695	85.4081	67.8205	73.4233	80.8962	68.1672	77.3141
9.	n.m.	111.192	n.m.	75.3323	n.m.	82.0994	n.m.	65.2795	n.m.	100.985	n.m.	85.2625
10.	69.8793	70.3155	79.5526	65.7646	77.2433	66.7849	60.3429	65.1486	65.6156	61.7258	77.4416	68.2378
11.	125.052	110.847	108.74	109.799	111.098	111.633	101.512	75.2959	79.2095	97.9992	75.0448	88.2445
12.	113.046	120.985	130.747	109.733	92.8271	95.1163	84.4317	97.9913	100.208	97.357	130.624	76.9507
13.	130.88	101.449	81.8629	106.424	89.4966	86.4707	91.7388	85.8019	74.8134	83.3168	86.3057	90.9586
14.	71.0055	101.557	72.704	71.6146	102.889	59.8397	110.382	79.7258	73.7048	96.5742	96.0373	73.8431
15.	105.944	97.4657	96.2952	97.5069	106.197	98.5209	105.884	95.2488	115.243	98.9378	134.109	93.7651
16.	93.2377	155.384	110.43	103.628	95.6253	118.436	116.115	99.0084	72.936	76.9358	123.091	107.286
17.	94.3009	94.8801	104.492	99.1122	67.108	76.0033	69.2269	125.277	82.8626	104.947	124.969	79.4956
	Messeinheit: µm
	n.m. = non measurable
