# Supplementary material for: Quantitative and qualitative evaluation of the hippocampal cytoarchitecture in adult cats with regard to the pathological diagnosis of hippocampal sclerosis
Source: PLoS One. 2022 May 13;17(5):e0268010. doi: 10.1371/journal.pone.0268010 (PMC9106214; doi:10.1371/journal.pone.0268010)
Supplement: S4 File — Due to extensive tissue damage, it was not possible to perform two measurements for each evaluated area and in few areas not even one. (XLSX) [file pone.0268010.s004.xlsx]

## Sheet: Tabelle1
ND
CA1
Tail.1			Tail.2			Body.1			Body.2			Head.1			Head.2
Cell number	Surface (µm2)	cell/mm2	cell number	Surface (µm2)	cell/mm2	cell number	Surface (µm2)	cell/mm2	cell number	Surface (µm2)	cell/mm2	cell number	Surface (µm2)	cell/mm2	cell number	Surface (µm2)	cell/mm2
27	66765.5	404.401	29	65998.5	439.404	25	47232.5	529.297	n.m.	n.m.	n.m.	21	46756.7	449.134	21	47308.1	443.898
CA2
Tail.1			Tail.2			Body.1			Body.2			Head.1			Head.2
cell number	Surface (µm2)	cell/mm2	cell number	Surface (µm2)	cell/mm2	cell number	Surface (µm2)	cell/mm2	cell number	Surface (µm2)	cell/mm2	cell number	Surface (µm2)	cell/mm2	cell number	Surface (µm2)	cell/mm2
n.m.	n.m.	n.m.	n.m.	n.m.	n.m.	16	36749.9	435.375	n.m.	n.m.	n.m.	n.m.	n.m.	n.m.	n.m.	n.m.	n.m.
CA2-3
Tail.1			Tail.2			Body.1			Body.2			Head.1			Head.2
cell number	Surface (µm2)	cell/mm2	cell number	Surface (µm2)	cell/mm2	cell number	Surface (µm2)	cell/mm2	cell number	Surface (µm2)	cell/mm2	cell number	Surface (µm2)	cell/mm2	cell number	Surface (µm2)	cell/mm2
15	54211	276.697	11	58779.8	187.139	20	61522	325.087	n.m.	n.m.	n.m.	21	41227.9	509.364	13	33584.4	387.084
CA3
Tail.1			Tail.2			Body.1			Body.2			Head.1			Head.2
cell number	Surface (µm2)	cell/mm2	cell number	Surface (µm2)	cell/mm2	cell number	Surface (µm2)	cell/mm2	cell number	Surface (µm2)	cell/mm2	cell number	Surface (µm2)	cell/mm2	cell number	Surface (µm2)	cell/mm2
13	77168.8	168.462	9	48422.6	185.863	n.m.	n.m.	n.m.	n.m.	n.m.	n.m.	n.m.	n.m.	n.m.	n.m.	n.m.	n.m.
CA4
Tail.1			Tail.2			Body.1			Body.2			Head.1			Head.2
cell number	Surface (µm2)	cell/mm2	cell number	Surface (µm2)	cell/mm2	cell number	Surface (µm2)	cell/mm2	cell number	Surface (µm2)	cell/mm2	cell number	Surface (µm2)	cell/mm2	cell number	Surface (µm2)	cell/mm2
3	218759	13.714	16	218759	73.14	6	172440	34.795	8	196430	40.727	6	114611	52.351	3	37781.3	79.404
GCL (DG)
Tail.1			Tail.2			Body.1			Body.2			Head.1			Head.2
cell number	Surface (µm2)	cell/mm2	cell number	Surface (µm2)	cell/mm2	cell number	Surface (µm2)	cell/mm2	cell number	Surface (µm2)	cell/mm2	cell number	Surface (µm2)	cell/mm2	cell number	Surface (µm2)	cell/mm2
43	23788.1	1807.62	69	30105.6	2291.93	51	26572.2	1919.3	46	21817.2	2108.43	51	30209	1688.24	42	27249.7	1541.3
AD
CA1
Tail.1			Tail.2			Body.1			Body.2			Head.1			Head.2
Cell number	Surface (µm2)	cell/mm2	cell number	Surface (µm2)	cell/mm2	cell number	Surface (µm2)	cell/mm2	cell number	Surface (µm2)	cell/mm2	cell number	Surface (µm2)	cell/mm2	cell number	Surface (µm2)	cell/mm2
26	97220.8	267.432	n.m.	n.m.	n.m.	24	68191.7	351.949	29	74157.9	391.057	20	49999.4	400.004	20	58089.6	344.296
CA2-3
Tail.1			Tail.2			Body.1			Body.2			Head.1			Head.2
cell number	Surface (µm2)	cell/mm2	cell number	Surface (µm2)	cell/mm2	cell number	Surface (µm2)	cell/mm2	cell number	Surface (µm2)	cell/mm2	cell number	Surface (µm2)	cell/mm2	cell number	Surface (µm2)	cell/mm2
14	53274	262.792	n.m.	n.m.	n.m.	12	60222.8	199.26	10	29045.1	344.292	20	99754.4	340.837	9	38088.7	236.29
CA3
Tail.1			Tail.2			Body.1			Body.2			Head.1			Head.2
cell number	Surface (µm2)	cell/mm2	cell number	Surface (µm2)	cell/mm2	cell number	Surface (µm2)	cell/mm2	cell number	Surface (µm2)	cell/mm2	cell number	Surface (µm2)	cell/mm2	cell number	Surface (µm2)	cell/mm2
23	108929	211.146	17	100849	168.568	n.m.	n.m.	n.m.	n.m.	n.m.	n.m.	19	59369	320.032	n.m.	n.m.	n.m.
CA4
Tail.1			Tail.2			Body.1			Body.2			Head.1			Head.2
cell number	Surface (µm2)	cell/mm2	cell number	Surface (µm2)	cell/mm2	cell number	Surface (µm2)	cell/mm2	cell number	Surface (µm2)	cell/mm2	cell number	Surface (µm2)	cell/mm2	cell number	Surface (µm2)	cell/mm2
86	308810	278.489	37	137447	269.194	30	103915	288.698	49	138279	354.356	25	87536.8	285.594	14	41395.2	338.203
GCL (DG)
Tail.1			Tail.2			Body.1			Body.2			Head.1			Head.2
cell number	Surface (µm2)	cell/mm2	cell number	Surface (µm2)	cell/mm2	cell number	Surface (µm2)	cell/mm2	cell number	Surface (µm2)	cell/mm2	cell number	Surface (µm2)	cell/mm2	cell number	Surface (µm2)	cell/mm2
6	32159.9	186.568	5	27097.6	184.518	9	23116.9	389.325	10	19120.5	522.998	10	26534.9	376.862	12	42515.9	282.247
LT
CA1
Tail.1			Tail.2			Body.1			Body.2			Head.1			Head.2
Thickness (µm)			Thickness (µm)			Thickness (µm)			Thickness (µm)			Thickness (µm)			Thickness (µm)
283.813			339.56			268.018			251.59			272.845			274.984
CA2
Tail.1			Tail.2			Body.1			Body.2			Head.1			Head.2
Thickness (µm)			Thickness (µm)			Thickness (µm)			Thickness (µm)			Thickness (µm)			Thickness (µm)
249.321			192.725			143.98			123.323			196.737			164.217
CA2-3
Tail.1			Tail.2			Body.1			Body.2			Head.1			Head.2
Thickness (µm)			Thickness (µm)			Thickness (µm)			Thickness (µm)			Thickness (µm)			Thickness (µm)
235.205			228.708			254.872			n.m.			264.233			153.969
CA3
Tail.1			Tail.2			Body.1			Body.2			Head.1			Head.2
Thickness (µm)			Thickness (µm)			Thickness (µm)			Thickness (µm)			Thickness (µm)			Thickness (µm)
247.863			271.751			236.198			209.885			198.037			223.371
GCL (DG)
Tail.1			Tail.2			Body.1			Body.2			Head.1			Head.2
Thickness (µm)			Thickness (µm)			Thickness (µm)			Thickness (µm)			Thickness (µm)			Thickness (µm)
135.093			162.21			126.181			85.0235			139.634			120.455
